# Supplementary material for: Resident Physicians’ Knowledge and Preparedness Regarding Human Monkeypox: A Cross-Sectional Study from Saudi Arabia
Source: Pathogens. 2023 Jun 26;12(7):872. doi: 10.3390/pathogens12070872 (PMC10385241; doi:10.3390/pathogens12070872)
Supplement: Supplementary file 1 [file pathogens-12-00872-s001.zip]

Archive with 1 entries (1 files):
- pathogens-2453484-supplementary.pdf
